# Supplementary material for: Worker Perspectives on COVID-19 Risks: A Qualitative Study of Latino Construction Workers in Oakland, California
Source: Int J Environ Res Public Health. 2022 Aug 9;19(16):9822. doi: 10.3390/ijerph19169822 (PMC9408167; doi:10.3390/ijerph19169822)
Supplement: Supplementary file 1 [file ijerph-19-09822-s001.zip]

Archive with 1 entries (1 files):
- ijerph-1807101-supplementary.pdf
